# Supplementary material for: Nocardia polymerase chain reaction (PCR)-based assay performed on bronchoalveolar lavage fluid after lung transplantation: A prospective pilot study
Source: PLoS One. 2019 Feb 25;14(2):e0211989. doi: 10.1371/journal.pone.0211989 (PMC6388935; doi:10.1371/journal.pone.0211989)
Supplement: S1 Table — (XLSX) [file pone.0211989.s001.xlsx]

## Sheet: Feuil2
Patient study ID	Human beta-globin PCR (control)	16S rRNA Nocardia PCR	hsp65 PCR	hsp65 sequencing	Type of BAL	Gender (M1 F0)	Age (years) at time of BAL	Causal lung disease	Type of organ donation (brain death vs cardiac death)	History of biopsy-proven acute rejection in last 6 months	Treated diabetes at time of BAL	Use of ciclosporine at time of BAL	Use of tacrolimus at time of BAL	Daily dose of methylpredisolone at time of BAL	Use of mycophenolic acid at time of BAL	Use of azathioprine at time of BAL	Cotrimoxazole prophylaxis at time of BAL	if yes, weekly dose of cotrimoxazole	CMV serostatus (D+R-1 D+R+2 D-R+3 D-R-4)	IgG at time of BAL (g/L)	serum creatinine at time of BAL (mg/dL)	eGFR at time of BAL (ml/min/1.73m2, CKD-EPI)	WBC count at time of BAL (/mm3)	Neutrophils count at time of BAL (/mm3)	Lymphocytes count at time of BAL (/mm3)	CRP value at time of BAL (mg/L)	WBC in BAL fluid (/mm3)	Neutrophils in BAL fluid (%)	Lymphocytes in BAL fluid (%)	Macrophages in BAL fluid (%)	organisms evocative of Nocardia on microscopy	detection of Nocardia using culture
1	⁺	⁻			clinically-indicated BAL	1	34	hypertension pulmoniare sur maladie trombo-embolique chronique	dbd	0	0	0	1	40	0	0	1	1600	unknown	4.1	1.4	62	17700	14500	2071	0	430	24	8	68	0	0
2	⁺	⁺	weak amplification	failure	clinically-indicated BAL	1	66	emphysème sur BPCO Gold IV	dbd	0	0	0	1	16	1	0	1	1600	2	7.96	1.6	42	6700	4500	1132	0	650	64	6	29	0	0
3	⁺	⁻			clinically-indicated BAL	1	67	emphysème sur BPCO Gold IV	dcd	0	0	0	1	8	1	0	1	800	3	6.17	1	81	7300	4700	1716	2.9	140	12	9	70	0	0
4	⁺	⁻	⁻		clinically-indicated BAL	1	55	fibrose pulmonaire idiopathique	dbd	0	1	0	1	8	0	0	0	0	neg donor	4.41	3.5	18	12100	8800	653	140	1500	52	10	32	0	0
5	⁺	⁻			surveillance BAL	0	59	emphysème sur BPCO Gold IV	dbd	1	0	0	1	4	0	0	0	0	3	5.47	1	63	3800	2900	551	2	340	4	4	83	0	0
6	⁺	⁺	weak amplification	failure	surveillance BAL	0	28	Mucoviscidose	dbd	1	1	0	1	6	1	0	1	1600	3	8.4	0.8	110	6800	5100	1278	2	200	0	12	82	0	0
7	⁺	⁻			surveillance BAL	0	61	emphysème sur BPCO Gold IV	dbd	0	0	0	1	4	0	0	1	1600	3	4.76	0.9	85	8800	6200	1003	6.6	160	8	10	76	0	0
8	⁺	⁻			clinically-indicated BAL	1	54	emphysème sur déficit alpha1-antitrypsine et tabagique	dcd	0	0	0	1	8	1	0	1	800	2	9.12	1.1	78	4800	2600	1464	2.7	1190	15	1	58	0	0
9	⁺	⁻			surveillance BAL	1	32	Mucoviscidose	dcd	0	0	0	1	48	1	0	1	1600	2	11.5	1	105	6000	5200	120	12	410	16	5	79	0	0
9	⁺	⁻			surveillance BAL	1	33	Mucoviscidose	dcd	0	0	0	1	8	1	0	1	1600	2	10.7	0.9	112	5200	3400	1165	0.86	370	1	1	93	0	0
10	⁺	⁻			surveillance BAL	1	34	Mucoviscidose	dbd	1	0	0	1	8	0	1	1	1600	3	7.96	1.3	69	4800	3400	888	0	30	19	6	71	0	0
10	⁺	⁺	weak amplification	failure	surveillance BAL	1	34	Mucoviscidose	dbd	0	1	0	1	8	0	1	1	1600	3	6.98	1.3	68	3700	2500	611	0	120	8	3	82	0	0
11	⁺	⁻	⁻	⁻	surveillance BAL	1	58	PINS	dbd	0	0	0	1	8	0	0	1	800	1	4.77	0.9	98	5100	3700	1015	1.5	90	1	1	97	0	0
12	⁺	⁻	⁻	⁻	clinically-indicated BAL	0	58	emphysème sur BPCO Gold IV	dcd	0	0	0	1	8	0	0	1	560	1	9.18	1.1	55	20800	11600	6490	14	5100	ND	ND	ND	0	0
13	⁺	⁻			surveillance BAL	0	58	emphysème sur BPCO Gold IV	dcd	0	0	0	1	8	1	0	1	1600	4	4.92	1.5	37	4600	3100	902	3.9	140	7	0	84	0	0
14	⁺	⁻			surveillance BAL	1	59	emphysème sur BPCO Gold IV	dcd	0	0	0	1	8	0	0	1	800	3	5.52	2.2	31	7500	5400	1245	0	190	1	0	97	0	0
14	⁺	⁻			clinically-indicated BAL	1	59	emphysème sur BPCO Gold IV	dcd	0	0	0	1	8	0	0	1	800	3	4.65	2.7	24	13600	12100	354	320	7300	91	4	5	0	0
15	⁺	⁻			surveillance BAL	0	60	lymphangioléiomyomatose	dbd	0	0	1	0	4	0	1	1	1600	3	8.91	1.4	41	6000	4200	984	0	170	5	2	78	0	0
16	⁺	⁺	⁺	N. abscessus (99.12%)	surveillance BAL	1	56	mucoviscidose	dbd	0	0	0	1	4	0	1	1	1600	3	7.55	1	83	7100	4300	1740	1.1	220	51	5	42	0	0
17	⁺	⁻			surveillance BAL	1	37	cardiopathie dilatée (sur coarctation de l'Ao) + HTAP associée	dbd	0	0	0	1	8	0	0	1	800	2	6.7	1.2	72	5900	4600	437	1.8	280	0	1	16	0	0
17	⁺	⁻			clinically-indicated BAL	1	38	cardiopathie dilatée (sur coarctation de l'Ao) + HTAP associée	dbd	0	0	0	1	8	0	0	1	800	2	9.18	2	41	6500	5300	806	150	1700	69	3	28	0	0
18	⁺	⁻			surveillance BAL	1	59	emphysème sur BPCO Gold IV	dbd	0	0	0	1	8	0	0	1	1600	2	8.21	1.6	47	4400	3400	603	6.5	200	3	1	90	0	0
18	⁺	⁻			clinically-indicated BAL	1	59	emphysème sur BPCO Gold IV	dbd	0	0	0	1	8	0	0	1	1600	2	7.45	1.4	56	3300	2300	541	7.7	150	0	3	96	0	0
18	⁺	⁺	⁺	Nocardia sp. (85%)	surveillance BAL	1	59	emphysème sur BPCO Gold IV	dbd	0	0	0	1	8	0	0	0	0	2	7.07	1.5	49	3200	2000	656	8.5	80	4	1	79	0	0
19	⁺	⁻			clinically-indicated BAL	0	70	emphysème sur BPCO Gold IV	dbd	0	0	0	1	4	0	0	1	800	neg donor	7.15	2	25	12100	8900	2033	120	ND	ND	ND	ND	0	0
20	⁺	⁻			surveillance BAL	0	56	emphysème sur BPCO Gold IV	dbd	1	0	0	1	4	0	0	1	1600	4	5.22	0.9	88	3700	2200	966	0	130	1	15	60	0	0
21	⁺	⁻			surveillance BAL	0	53	emphysème sur BPCO Gold IV	dbd	0	0	0	1	4	0	0	0	0	3	7.95	0.9	70	5300	3300	1182	5.7	200	7	10	74	0	0
21	⁺	⁻			surveillance BAL	0	53	emphysème sur BPCO Gold IV	dbd	1	0	0	1	4	0	0	0	0	3	6.99	0.9	71	3500	2100	1134	3.8	220	14	4	74	0	0
21	⁺	⁻	⁻	⁻	clinically-indicated BAL	0	53	emphysème sur BPCO Gold IV	dbd	1	0	0	1	8	0	0	0	0	3	7.07	1.1	59	5500	3500	1282	14	740	20	3	76	0	0
